# Supplementary material for: CDH1 and IL1-beta expression dictates FAK and MAPKK-dependent cross-talk between cancer cells and human mesenchymal stem cells
Source: Stem Cell Res Ther. 2015 Jul 24;6(1):135. doi: 10.1186/s13287-015-0123-0 (PMC4533790; doi:10.1186/s13287-015-0123-0)
Supplement: Additional file 2: — Is Table S2 presenting upregulated genes in sorted MSCs from MCF7 and BT-20 co-cultures. (XLSX 19 kb) [file 13287_2015_123_MOESM2_ESM.xlsx]

## Sheet: Up common sorted BT20 and MCF7 
Table S2: Upregulated genes in sorted MSCs from MCF7 and BT-20 co-cultures
ProbeName	UP - FC ([MSC MCF7] vs [MSC Control])	GeneSymbol
A_23_P97700	2.75899	TXNIP
A_23_P214144	3.33422	COL10A1
A_19_P00806605	2.94226
A_33_P3382924	2.32707	SPARC
A_23_P132027	5.64382	SPAG4
A_23_P128084	3.31894	ITGA7
A_23_P122924	2.4103	INHBA
A_19_P00811116	2.01531
A_23_P24104	2.08955	PLAU
A_23_P372834	8.79106	AQP1
A_19_P00320293	8.50164
A_23_P422724	2.00508	PPIC
A_33_P3212860	3.13479	AMTN
A_24_P827037	4.92323	LRRC15
A_23_P157865	3.26447	TNC
A_24_P413126	8.96984	PMEPA1
A_23_P104318	18.264	DDIT4
A_23_P405129	4.57346	LTBP2
A_23_P114947	2.89006	RGS2
A_24_P277934	3.08485	COL1A2
A_23_P38567	2.04538	SPECC1
A_19_P00319471	3.15745
A_33_P3871347	2.19659	SNED1
A_24_P935491	6.66833	COL3A1
A_23_P19663	2.35978	CTGF
A_23_P374082	10.4123	ADAM19
A_24_P303145	4.18074	ANKH
A_24_P55295	2.4967	GJA1
A_23_P407840	2.47582	FNDC1
A_33_P3342430	2.05454
A_33_P3237150	4.04308	BMP2
A_19_P00316599	2.20495
A_23_P26847	3.03943	SOX9
A_23_P350187	2.59192	TET2
A_23_P102681	5.40335	MGC4294
A_23_P421401	3.27647	PDGFRB
A_23_P144071	4.65068	COL7A1
A_23_P57417	2.36498	MMP11
A_23_P212089	3.65129	NFKBIZ
A_23_P66798	16.1221	KRT19
A_23_P214080	13.559	EGR1
A_24_P250227	2.52035	NR1D1
A_23_P7727	3.42456	HAPLN1
A_33_P3269203	2.29157	SERPINH1
A_23_P65240	3.44631	COL4A1
A_23_P87011	2.49069	TAGLN
A_23_P24469	3.44987	CSRP3
A_23_P216361	2.31158	COL14A1
A_33_P3304668	2.80792	COL1A1
A_24_P268676	4.16641	BHLHE40
A_33_P3511265	2.89021	POSTN
A_23_P148990	7.21882	HMCN1
A_23_P110712	3.5894	DUSP1
A_23_P132121	4.38338	SIK1
A_23_P152305	2.32152	CDH11
A_33_P3223056	5.73395	ADAMTS10
A_33_P3310929	2.15763	ADAM12
A_24_P766716	3.98455	CMKLR1
A_23_P310	2.12206	MARCKSL1
A_23_P110791	3.4142	CSF1R
A_23_P3312	6.81565	ISLR
A_23_P160318	2.7044	COL16A1
A_23_P116512	3.69045	PRR5L
A_23_P34126	7.14666	BGN
A_24_P911676	3.02824	SOX4
A_23_P259692	2.8197	PSAT1
A_33_P3842886	2.01325	POLM
A_23_P168828	2.16346	KLF10
A_24_P270728	2.07522	NUPR1
A_19_P00320136	2.21722
A_23_P33196	4.87718	COL5A2
A_23_P16523	2.21016	GDF15
A_24_P926507	3.7519	SLC14A1
A_23_P27332	2.49987	TCF4
A_23_P120227	4.50047	LBH
A_24_P371628	2.90091	ANKH
A_33_P3880302	2.96784	EPHB2
A_23_P39955	2.04874	ACTG2
A_23_P159775	2.19763	GABRE
A_24_P854492	9.63548	MIAT
A_19_P00321068	7.78894	MIAT
A_24_P810290	4.02334	PPAPDC1A
A_19_P00318759	4.08849	LOC149773
A_23_P204286	3.14434	MGP
A_23_P115064	2.52306	CRABP2
A_23_P211212	2.81005	COL18A1
A_23_P148737	6.22706	MYBPH
A_32_P157945	3.0489	DSP
A_23_P43164	2.53378	SULF1
A_24_P149124	2.31457	C5orf13
A_33_P3629678	9.22246	COL5A1
A_23_P139704	4.47041	DUSP6
A_33_P3264662	2.97845	CYP27C1
A_23_P156327	8.39815	TGFBI
A_33_P3295550	2.5848	TET1
A_33_P3331376	2.54443	EPHB2
A_33_P3361636	3.16983	MGP
A_23_P64792	2.05796	KCNMB4
A_19_P00325682	2.51102
A_23_P58266	24.7976	S100P
A_33_P3338634	2.08121	SYT14
A_33_P3209491	3.76459	TNS1
A_33_P3420204	2.37304	CRTC1
A_23_P429998	19.4499	FOSB
A_23_P158096	3.53339	COL27A1
A_23_P82868	2.18845	PLAT
A_19_P00318734	3.46202
A_33_P3214481	5.0967	P4HA1
A_33_P3738458	4.75496	TNS1
A_23_P363769	2.87688	KRT86
A_33_P3233150	2.24888	ZSWIM4
A_33_P3237729	2.44976	PDLIM4
A_33_P3323188	2.063	LOC728743
A_23_P345118	3.08692	PIM1
A_23_P144959	2.67066	VCAN
A_33_P3728698	2.12501	FLJ45248
A_23_P371266	6.26321	DNM3
A_19_P00809313	2.47463
A_19_P00320067	4.07412
A_23_P47148	8.18322	NOX4
A_33_P3403867	5.06173	PMEPA1
A_23_P433798	2.33187	PODNL1
A_23_P393645	2.20207	ADAMTS13
A_33_P3296333	5.49636	NTM
A_33_P3279629	4.12877	UCN2
A_33_P3234222	2.48021	TSPO2
A_23_P83818	3.788	COL5A1
A_23_P34915	3.4288	ATF3
A_24_P12401	3.08809	VEGFA
A_23_P6596	5.96752	HES1
A_23_P106194	13.8879	FOS
A_33_P3399090	2.45113	DIXDC1
A_23_P200741	2.26708	DPT
A_33_P3364741	2.40423	MRC2
A_23_P339818	2.94242	ARRDC4
A_23_P70398	3.16338	VEGFA
A_23_P66017	4.27478	PRRT2
A_33_P3329522	5.95999	LRRC17
A_23_P205031	2.14101	COL4A2
A_23_P334870	2.24688	TMEM217
A_32_P108655	5.38616	AK4
A_23_P13382	9.36769	LSP1
A_23_P35564	2.34765	SEC31B
A_33_P3295358	6.33428	ANGPTL4
A_23_P55616	4.51649	SLC14A1
A_32_P36235	2.46095	IER2
A_32_P300427	3.89271	APCDD1L
A_19_P00326781	2.72274
A_24_P286114	2.40665	SLC1A3
A_33_P3282634	3.61814	ALDH1L2
A_19_P00809119	2.11508	LINC00340
A_23_P318904	2.73432	SERTAD4
A_23_P134237	3.61122	RARRES2
A_23_P8452	6.11651	LFNG
A_23_P303671	2.67743	ECM2
A_33_P3210399	4.10132	SLC14A1
A_23_P166306	5.81902	CBS
A_19_P00315524	6.58584	MIAT
A_23_P216429	9.23556	ASPN
A_33_P3263538	2.72346	NEAT1
A_23_P361014	2.10883	TSHZ3
A_33_P3283833	183.344	FOXS1
A_24_P145911	2.16918	TRA2B
A_33_P3232945	4.6652	F2RL1
A_23_P97283	2.06923	PAQR6
A_33_P3325978	3.05311	TRIB2
A_23_P88865	2.19291	CMTM3
A_33_P3376971	3.33742	CHAC1
A_33_P3291484	2.99329	ST8SIA4
A_19_P00318545	2.21136
A_23_P65518	2.51406	DACT1
A_24_P274615	2.91211	ARRDC3
A_23_P359897	2.45816	JHDM1D
A_24_P102880	2.64196	NAV1
A_33_P3216059	9.82246	ASPN
A_23_P165624	3.1252	TNFAIP6
A_33_P3789693	2.48795	MGC24103
A_19_P00321067	6.42179	MIAT
A_33_P3402565	3.21844	DSP
A_23_P369471	3.39695	LCE3A
A_19_P00326488	2.09925
A_33_P3221999	2.27391	GSDMB
A_24_P261259	7.14698	PFKFB3
A_32_P70724	2.347	KDM5B
A_33_P3405068	2.42702	NAV1
A_24_P237757	3.67619	ZMYM2
A_24_P118196	2.34494	GXYLT2
A_23_P350451	3.19728	PRDM1
A_19_P00804525	2.39527
A_19_P00322900	8.52915	MIAT
A_23_P253958	6.18197	LRRC17
A_23_P131846	2.8093	SNAI1
A_23_P80048	16.1921	FER1L4
A_23_P120435	2.19164	WFDC3
A_33_P3368895	2.23686
A_19_P00319528	2.07309	Q9RWL9
A_24_P252497	2.87958	TRIB1
A_23_P145694	5.45682	ASNS
A_24_P237586	5.31309	ANKRD37
A_33_P3377005	2.41343	C11orf35
A_33_P3276455	2.2645	KDM5B
A_23_P55518	2.10356	SMAD7
A_19_P00319082	2.53081
A_33_P3252286	2.86408	CRLF1
A_23_P52336	4.15667	UNC5B
A_33_P3364869	2.20393	NAMPT
A_33_P3371989	2.87952	IGSF1
A_23_P112187	2.33938	FIBCD1
A_33_P3325497	4.67469	FIBIN
