# Supplementary material for: CDH1 and IL1-beta expression dictates FAK and MAPKK-dependent cross-talk between cancer cells and human mesenchymal stem cells
Source: Stem Cell Res Ther. 2015 Jul 24;6(1):135. doi: 10.1186/s13287-015-0123-0 (PMC4533790; doi:10.1186/s13287-015-0123-0)
Supplement: Additional file 3: — Is Table S3 presenting the top enriched pathways in upregulated genes in sorted MSCs from MCF7 and BT-20 co-cultures. (XLSX 12 kb) [file 13287_2015_123_MOESM3_ESM.xlsx]

## Sheet: top pathways common up BT20 and
Table S3: Top enriched pathways in upregulated genes in sorted MSCs from MCF7 and BT-20 co-cultures
Pathway	p-value	Matched Entities	Pathway Entities of Experiment Type
Hs_Endochondral_Ossification_WP474_45000	9.00717e-08	7	64
Hs_Focal_Adhesion_WP306_41071	1.3037e-07	10	188
Hs_Senescence_and_Autophagy_WP615_47912	1.98395e-07	8	106
Hs_TGF_beta_Signaling_Pathway_WP366_45152	6.29389e-05	6	118
Hs_Inflammatory_Response_Pathway_WP453_41201	0.000685453	3	33
Hs_Neural_Crest_Differentiation_WP2064_45566	0.000773261	4	71
Hs_Heart_Development_WP1591_42432	0.00210732	3	47
Hs_Unfolded_Protein_Response_WP1939_45018	0.00247966	2	14
Hs_Osteoblast_Signaling_WP322_45323	0.00288198	2	14
Hs_TGF_Beta_Signaling_Pathway_WP560_42992	0.00378362	3	55
Hs_Circadian_Clock_WP1797_42020	0.00425839	2	17
Hs_Blood_Clotting_Cascade_WP272_41053	0.00709736	2	22
Hs_Arrhythmogenic_right_ventricular_cardiomyopathy_WP2118_47057	0.00909128	3	78
Hs_Myometrial_Relaxation_and_Contraction_Pathways_WP289_45373	0.0126703	4	156
Hs_Oxidative_Stress_WP408_45296	0.0129676	2	30
Hs_MAPK_signaling_pathway_WP382_41048	0.0140897	4	161
Hs_TOR_signaling_WP1471_41181	0.0164738	2	34
Hs_Gap_junction_trafficking_and_regulation_WP1820_42043	0.017218	1	4
Hs_Notch_Signaling_Pathway_WP268_45342	0.0290556	2	46
Hs_Complement_and_Coagulation_Cascades_WP558_41101	0.0338795	2	63
Hs_Kit_receptor_signaling_pathway_WP304_44603	0.0403119	2	57
Hs_Regulation_of_Apoptosis_WP1896_45054	0.0452618	1	8
Hs_MAPK_targets-_Nuclear_events_mediated_by_MAP_kinases_WP1845_44891	0.0452618	1	8
Hs_Dissolution_of_Fibrin_Clot_WP1802_45190	0.0452618	1	8
Hs_NLR_proteins_WP288_45354	0.0452618	1	8
Hs_EGF-EGFR_Signaling_Pathway_WP437_44600	0.0485734	3	143
