# Supplementary material for: CDH1 and IL1-beta expression dictates FAK and MAPKK-dependent cross-talk between cancer cells and human mesenchymal stem cells
Source: Stem Cell Res Ther. 2015 Jul 24;6(1):135. doi: 10.1186/s13287-015-0123-0 (PMC4533790; doi:10.1186/s13287-015-0123-0)
Supplement: Additional file 9: — Is Table S5 presenting the top pathways for MCF7 versus HT-29. (XLSX 15 kb) [file 13287_2015_123_MOESM9_ESM.xlsx]

## Sheet: Top Pathways MCF7 Vs HT29
Table S5: Top pathways MCF7 vs HT29
Pathway	p-value(MCF7 vs HT29 GEO)	Matched Entities	Pathway Entities of Experiment Type
Hs_TFs_Regulate_miRNAs_related_to_cardiac_hypertrophy_WP1559_41041	0.00612483	4	15
Hs_Serotonin_Receptor_2_and_ELK-SRF-GATA4_signaling_WP732_45038	0.00112202	6	16
Hs_IL-1_signaling_pathway_WP195_44621	8.1928e-06	15	51
Hs_MAPK_signaling_pathway_WP382_41048	1.34413e-05	30	161
Hs_EPO_Receptor_Signaling_WP581_41162	0.000132952	9	26
Hs_IL-7_signaling_pathway_WP205_45139	0.0131788	6	27
Hs_Apoptosis_WP254_41184	0.000951488	16	83
Hs_G13_Signaling_Pathway_WP524_41220	0.0275036	7	37
Hs_MicroRNAs_in_cardiomyocyte_hypertrophy_WP1544_44907	0.00141118	16	105
Hs_Alpha_6_Beta_4_signaling_pathway_WP244_44947	0.0107395	7	31
Hs_NOD_pathway_WP1433_45352	0.0137981	8	41
Hs_Kit_receptor_signaling_pathway_WP304_44603	0.000370499	13	57
Hs_Type_II_interferon_signaling_(IFNG)_WP619_41066	0.0275036	7	37
Hs_Senescence_and_Autophagy_WP615_47912	2.63892e-07	26	106
Hs_Selenium_Metabolism_and_Selenoproteins_WP28_38852	0.0183415	8	48
Hs_Alzheimers_Disease_WP2059_45384	0.0109008	13	79
Hs_miRs_in_Muscle_Cell_Differentiation_WP2012_44910	0.0107395	7	40
Hs_TGF_Beta_Signaling_Pathway_WP560_42992	0.0036442	11	55
Hs_TCR_Signaling_Pathway_WP69_45093	0.000746921	17	91
Hs_Insulin_Signaling_WP481_42706	1.68659e-08	36	160
Hs_G_Protein_Signaling_Pathways_WP35_41095	0.000130457	19	92
Hs_Ovarian_Infertility_Genes_WP34_45314	0.0089279	7	31
Hs_DNA_damage_response_WP707_38403	0.000991901	14	68
Hs_Proteasome_Degradation_WP183_45274	0.0329446	10	65
Hs_IL-9_signaling_pathway_WP22_45140	0.0358656	4	17
Hs_ID_signaling_pathway_WP53_44602	0.0358656	4	16
Hs_Endochondral_Ossification_WP474_45000	0.00498482	12	64
Hs_IL-3_Signaling_Pathway_WP286_44623	0.00925978	9	45
Hs_IL-4_signaling_pathway_WP395_44625	1.05312e-05	14	49
Hs_Integrated_Cancer_pathway_WP1971_44469	0.0239274	7	36
Hs_TNF_alpha_Signaling_Pathway_WP231_44640	0.0212695	13	87
Hs_EGF-EGFR_Signaling_Pathway_WP437_44600	9.11701e-07	30	143
Hs_Calcium_Regulation_in_the_Cardiac_Cell_WP536_41204	0.00215217	23	149
Hs_TGF_beta_Signaling_Pathway_WP366_45152	0.00116884	20	118
Hs_Wnt_Signaling_Pathway_WP428_43042	0.000258103	14	61
Hs_Integrated_Breast_Cancer_Pathway_WP1984_44857	0.00169868	25	164
Hs_Signal_Transduction_of_S1P_Receptor_WP26_41237	0.0407883	5	25
Hs_Regulation_of_Actin_Cytoskeleton_WP51_45278	0.00064773	24	148
Hs_Estrogen_signaling_pathway_WP712_34842	0.00409374	6	20
Hs_Androgen_receptor_signaling_pathway_WP138_44596	4.20353e-05	19	85
Hs_IL-6_signaling_pathway_WP364_44627	0.000402013	11	42
Hs_G1_to_S_cell_cycle_control_WP45_41128	0.00297383	13	68
Hs_IL-5_signaling_pathway_WP127_44626	0.0177591	7	34
Hs_DNA_damage_response_(only_ATM_dependent)_WP710_33421	2.39559e-07	23	89
Hs_Fluoropyrimidine_Activity_WP1601_47632	0.0474308	6	33
Hs_Myometrial_Relaxation_and_Contraction_Pathways_WP289_45373	2.43588e-06	31	156
Hs_ErbB_signaling_pathway_WP673_29836	0.0341822	8	47
Hs_TSH_signaling_pathway_WP2032_44635	0.00195507	13	65
Hs_Focal_Adhesion_WP306_41071	0.014508	24	188
Hs_Adipogenesis_WP236_41040	4.37923e-05	25	131
Hs_RANKL-RANK_Signaling_Pathway_WP2018_44630	0.00131346	12	55
Hs_Osteoclast_Signaling_WP12_45320	0.0358656	4	16
Hs_Leptin_signaling_pathway_WP2034_44631	1.94824e-07	19	61
Hs_MAPK_Cascade_WP422_38880	0.00735065	7	29
Hs_Nuclear_Receptors_WP170_45340	0.0101349	8	38
Hs_Angiogenesis_WP1539_42601	0.0345282	5	24
Hs_mRNA_processing_WP411_45374	0.0247855	17	127
Hs_Notch_Signaling_Pathway_WP268_45342	0.0304584	8	46
Hs_Notch_Signaling_Pathway_WP61_45344	9.94341e-07	18	61
Hs_Apoptosis_Modulation_and_Signaling_WP1772_42308	0.00180922	15	93
Hs_Diurnally_regulated_genes_with_circadian_orthologs_WP410_41104	0.0013495	11	48
Hs_Inflammatory_Response_Pathway_WP453_41201	0.0415593	6	33
Hs_Glycogen_Metabolism_WP500_41230	8.89207e-05	11	36
Hs_AMPK_signaling_WP1403_42309	8.65268e-05	16	68
Hs_B_Cell_Receptor_Signaling_Pathway_WP23_44620	0.00290002	16	93
Hs_IL-2_Signaling_pathway_WP49_44622	0.00502665	8	36
Hs_p38_MAPK_Signaling_Pathway_WP400_45281	0.00502665	8	34
Hs_Benzo(a)pyrene_metabolism_WP696_41182	0.031006	3	9
Hs_Prolactin_Signaling_Pathway_WP2037_46067	9.42501e-08	22	76
Hs_Neural_Crest_Differentiation_WP2064_45566	3.41104e-05	17	71
Hs_TOR_signaling_WP1471_41181	0.00502665	8	34
Hs_Wnt_Signaling_Pathway_and_Pluripotency_WP399_45007	8.43703e-06	22	98
Hs_Factors_involved_in_megakaryocyte_development_and_platelet_production_WP1815_42038	0.00133266	8	28
Hs_Metabolism_of_nitric_oxide_WP1850_44897	0.0146111	3	7
Hs_Signaling_by_Robo_receptor_WP1918_45209	0.0187235	2	4
Hs_Neuroransmitter_Receptor_Binding_And_Downstream_Transmission_In_The_Postsynaptic_Cell_WP1869_42087	0.0171242	4	14
Hs_Netrin-1_signaling_WP1868_42086	0.00952797	5	18
Hs_Pyruvate_metabolism_and_Citric_Acid_(TCA)_cycle_WP1893_42175	0.0354343	2	4
Hs_Apoptotic_execution_phase_WP1784_44958	0.0177591	7	37
Hs_DSCAM_interactions_WP1808_45202	0.0354343	2	4
Hs_GP1b-IX-V_activation_signalling_WP1823_42046	0.0187235	2	4
Hs_Interferon_alpha-beta_signaling_WP1835_44864	8.3682e-06	10	26
Hs_Fatty_acid,_triacylglycerol,_and_ketone_body_metabolism_WP1817_42160	0.00133266	8	28
Hs_Regulation_of_Insulin-like_Growth_Factor_(IGF)_Activity_by_Insulin-like_Growth_Factor_Binding_Proteins_(IGFBPs)_WP1899_45051	0.0416694	3	10
Hs_Sphingolipid_Metabolism_WP1923_46972	0.0126572	4	14
